# Supplementary material for: Optimal Vegetable Intake for Metabolic-Dysfunction-Associated Steatotic Liver Disease (MASLD) Prevention: Insights from a South Italian Cohort
Source: Nutrients. 2025 Jul 29;17(15):2477. doi: 10.3390/nu17152477 (PMC12348136; doi:10.3390/nu17152477)
Supplement: Supplementary file 1 [file nutrients-17-02477-s001.zip]

Archive with 1 entries (1 files):
- nutrients-3762216-supplementary.pdf
